# Supplementary material for: Slc26a1 is not essential for spermatogenesis and male fertility in mice
Source: PeerJ. 2023 Dec 15;11:e16558. doi: 10.7717/peerj.16558 (PMC10726749; doi:10.7717/peerj.16558)
Supplement: Supplemental Information 3 [file peerj-11-16558-s003.zip]

Archive with 24 entries (23 files):
- Bar graph/
- Bar graph/Figure2-A.xlsx
- Bar graph/Figure2-C.xlsx
- Bar graph/Figure2-D.xlsx
- Bar graph/Figure2-E.xlsx
- Bar graph/Figure2-F.xlsx
- Bar graph/Figure2-H.xlsx
- Bar graph/Figure2-I.xlsx
- Bar graph/Figure4-B.xlsx
- Bar graph/Figure4-D.xlsx
- Bar graph/Figure4-F.xlsx
- Bar graph/Figure4-H.xlsx
- Bar graph/Figure4-J.xlsx
- Bar graph/Figure4-K.xlsx
- Bar graph/Figure4-M.xlsx
- Bar graph/Figure5-A.xlsx
- Bar graph/Figure5-D.xlsx
- Bar graph/Figure5-E.xlsx
- Bar graph/Figure5-F.xlsx
- Bar graph/Figure5-G.xlsx
- Bar graph/Figure5-I.xlsx
- Bar graph/Figure5-J.xlsx
- Bar graph/Figure5-L.xlsx
- Bar graph/Figure5-M.xlsx
