# Supplementary material for: Slc26a1 is not essential for spermatogenesis and male fertility in mice
Source: PeerJ. 2023 Dec 15;11:e16558. doi: 10.7717/peerj.16558 (PMC10726749; doi:10.7717/peerj.16558)
Supplement: Supplemental Information 3 [file peerj-11-16558-s003.zip › Bar graph/Figure2-A.xlsx]

## Sheet: Sheet1
Figure2-A:
	Pups/Litter
WT-1	10
WT-2	11
WT-3	11
WT-4	17
Slc26A1 KO-1	12
Slc26A1 KO-2	12
Slc26A1 KO-3	14
Slc26A1 KO-4	11
Slc26A1 KO-5	16
