# Supplementary material for: Slc26a1 is not essential for spermatogenesis and male fertility in mice
Source: PeerJ. 2023 Dec 15;11:e16558. doi: 10.7717/peerj.16558 (PMC10726749; doi:10.7717/peerj.16558)
Supplement: Supplemental Information 3 [file peerj-11-16558-s003.zip › Bar graph/Figure2-C.xlsx]

## Sheet: Sheet1
Figure2-C:
	Testis/body,%
WT-1	0.762112
WT-2	0.793481
WT-3	0.744013
Slc26A1 KO-1	0.76283
Slc26A1 KO-2	0.822016
Slc26A1 KO-3	0.765864
	WT-1	WT-2	WT-3	Slc26A1 KO-1	Slc26A1 KO-2	Slc26A1 KO-3
testis(g)	0.28	0.37	0.32	0.22	0.23	0.21
body(g)	36.74	46.63	43.01	28.84	27.98	27.42
