# Supplementary material for: Slc26a1 is not essential for spermatogenesis and male fertility in mice
Source: PeerJ. 2023 Dec 15;11:e16558. doi: 10.7717/peerj.16558 (PMC10726749; doi:10.7717/peerj.16558)
Supplement: Supplemental Information 3 [file peerj-11-16558-s003.zip › Bar graph/Figure2-D.xlsx]

## Sheet: Sheet1
Figure2-D:
	sperm concentrations,M/mL
WT-1	42.9
WT-2	47.49
WT-3	22.55
WT-4	37.48
WT-5	41.27
WT-6	42.62
Slc26A1 KO-1	22.99
Slc26A1 KO-2	29.86
Slc26A1 KO-3	44.12
Slc26A1 KO-4	22.53
Slc26A1 KO-5	41.97
Slc26A1 KO-6	51.82
