# Supplementary material for: Slc26a1 is not essential for spermatogenesis and male fertility in mice
Source: PeerJ. 2023 Dec 15;11:e16558. doi: 10.7717/peerj.16558 (PMC10726749; doi:10.7717/peerj.16558)
Supplement: Supplemental Information 3 [file peerj-11-16558-s003.zip › Bar graph/Figure2-E.xlsx]

## Sheet: Sheet1
Figure2-E:
	Motile ratio,%
WT-1	45.6
WT-2	39.9
WT-3	39.7
WT-4	43
WT-5	43.4
WT-6	48.7
Slc26A1 KO-1	42.3
Slc26A1 KO-2	68.9
Slc26A1 KO-3	44.6
Slc26A1 KO-4	54.9
Slc26A1 KO-5	45
Slc26A1 KO-6	56
