# Supplementary material for: Slc26a1 is not essential for spermatogenesis and male fertility in mice
Source: PeerJ. 2023 Dec 15;11:e16558. doi: 10.7717/peerj.16558 (PMC10726749; doi:10.7717/peerj.16558)
Supplement: Supplemental Information 3 [file peerj-11-16558-s003.zip › Bar graph/Figure2-F.xlsx]

## Sheet: Sheet1
Figure2-F
	Progressive ratio,%
WT-1	36.7
WT-2	22.6
WT-3	17.6
WT-4	26.6
WT-5	30.6
WT-6	25.8
Slc26A1 KO-1	23.1
Slc26A1 KO-2	36
Slc26A1 KO-3	21.9
Slc26A1 KO-4	32.7
Slc26A1 KO-5	27.8
Slc26A1 KO-6	29.2
