# Supplementary material for: Slc26a1 is not essential for spermatogenesis and male fertility in mice
Source: PeerJ. 2023 Dec 15;11:e16558. doi: 10.7717/peerj.16558 (PMC10726749; doi:10.7717/peerj.16558)
Supplement: Supplemental Information 3 [file peerj-11-16558-s003.zip › Bar graph/Figure2-I.xlsx]

## Sheet: Sheet1
Figure2-I:
	Abnormal sperm tail,%
WT-1	10.18
WT-2	10.77
WT-3	15.4
Slc26A1 KO-1	10.28
Slc26A1 KO-2	10.28
Slc26A1 KO-3	16.85
