# Supplementary material for: Slc26a1 is not essential for spermatogenesis and male fertility in mice
Source: PeerJ. 2023 Dec 15;11:e16558. doi: 10.7717/peerj.16558 (PMC10726749; doi:10.7717/peerj.16558)
Supplement: Supplemental Information 3 [file peerj-11-16558-s003.zip › Bar graph/Figure4-B.xlsx]

## Sheet: Sheet1
Figure4-B:	No. of spermatids/tubule
	WT			Slc26a1-KO
1-4(I-IV)	108	97	119	102	108	119
5-8(V-VIII)	130	135	110	112	98	126
9-10(IX-X)	110	136	100	111	102	114
11-12(XI-XII)	105	120	111	120	104	106
13-14(I-III)	76	85	70	89	99	68
15-16(IV-VIII)	95	72	77	91	86	66
