# Supplementary material for: Slc26a1 is not essential for spermatogenesis and male fertility in mice
Source: PeerJ. 2023 Dec 15;11:e16558. doi: 10.7717/peerj.16558 (PMC10726749; doi:10.7717/peerj.16558)
Supplement: Supplemental Information 3 [file peerj-11-16558-s003.zip › Bar graph/Figure4-F.xlsx]

## Sheet: Sheet1
Figure4-F:
	SOX9/Tubule
WT-1	20.93
WT-2	20.96
WT-3	18.8
Slc26A1 KO-1	18.55
Slc26A1 KO-2	22.02
Slc26A1 KO-3	23.47
