# Supplementary material for: Slc26a1 is not essential for spermatogenesis and male fertility in mice
Source: PeerJ. 2023 Dec 15;11:e16558. doi: 10.7717/peerj.16558 (PMC10726749; doi:10.7717/peerj.16558)
Supplement: Supplemental Information 3 [file peerj-11-16558-s003.zip › Bar graph/Figure5-A.xlsx]

## Sheet: Sheet1
Figure5-A:	testis-PCR
	WT						Slc26a1-KO
Slc26a1	0.778565	1.28392	1.00039	0.685011	1.0749	1.24009	0.503672	0.500193	0.259515	0.4539	0.653133	0.306109
Slc26a2	1.66761	0.918773	0.65268	0.805943	0.783905	1.17109	1.12853	1.8589	0.923028	2.32745	2.04026	1.55948
Slc26a3	1.3587	1.16653	0.630934	1.11439	1.17385	0.818611	1.37767	0.976411	1.29136	0.956774	0.480048	2.4474
Slc26a4	1.23685	0.986235	0.819796	0.97942	0.82645	1.37554	1.05702	1.26576	1.43396	1.29235	1.32409	0.959264
Slc26a5	1.17737	1.34932	0.62948	1.0734	0.915222	1.01785	2.37112	1.99386	2.3821	1.34409	1.66628	1.45394
Slc26a6	1.4811	0.941696	0.716978	0.762469	0.945238	1.23008	1.06683	1.52274	0.997692	1.12799	1.89048	1.54622
Slc26a7	1.1294	0.978667	0.904728	0.884743	0.794616	1.4224	0.94533	0.764307	0.608034	2.00462	1.24689	1.90968
Slc26a8	1.26962	0.826107	0.953343	1.33948	0.844793	0.883725	1.16829	1.33274	0.925133	1.03288	0.807576	1.33948
Slc26a9	1.30032	1.13461	0.67777	1.20058	1.17859	0.821918	1.33379	1.48679	1.19931	0.94632	1.04517	0.583876
Slc26a10	0.944944	1.01511	1.04244	1.19644	0.677715	1.44268	1.65477	1.39794	1.13024	1.33831	1.79678	0.273653
Slc26a11	1.08006	1.63707	0.565571	1.37869	1.60581	0.563817	2.62281	2.68411	3.16261	2.57496	2.71236	3.66687
