# Supplementary material for: Slc26a1 is not essential for spermatogenesis and male fertility in mice
Source: PeerJ. 2023 Dec 15;11:e16558. doi: 10.7717/peerj.16558 (PMC10726749; doi:10.7717/peerj.16558)
Supplement: Supplemental Information 3 [file peerj-11-16558-s003.zip › Bar graph/Figure5-D.xlsx]

## Sheet: Sheet1
Figure5-D:	GC-1(A1-A11）PCR
	si-NC			si-Slc26A1 1#
Slc26A1	1.20523	1.14022	0.650361	0.340459	0.278462	0.322094
Slc26A2	1.14162	1.1104	0.747984	1.02178	0.865184	0.889507
Slc26A3	1.21646	1.10396	0.67957	0.921908	1.26812	1.1429
Slc26A4	1.20443	1.16341	0.632158	0.816971	0.925533	0.682242
Slc26A5	1.2276	1.03228	0.740123	1.14539	0.804317	1.0836
Slc26A6	1.02377	1.09725	0.878975	1.23447	1.06725	1.21748
Slc26A7	1.2276	0.740123	1.03228	1.06869	1.55384	1.31571
Slc26A8	1.21874	0.943042	0.838216	1.33366	1.49008	1.03914
Slc26A9	1.32741	0.894168	0.778418	0.589931	0.668323	0.773041
Slc26A10	1.12797	0.968439	0.903586	0.872806	0.786617	0.666064
Slc26A11	1.056	1.056	0.88799	1.02003	1.43258	1.26454
