# Supplementary material for: Slc26a1 is not essential for spermatogenesis and male fertility in mice
Source: PeerJ. 2023 Dec 15;11:e16558. doi: 10.7717/peerj.16558 (PMC10726749; doi:10.7717/peerj.16558)
Supplement: Supplemental Information 3 [file peerj-11-16558-s003.zip › Bar graph/Figure5-E.xlsx]

## Sheet: Sheet1
Figure5-E:	GC-2(A1-A11）PCR
	si-NC			si-Slc26A1 1#
Slc26A1	1.16274	0.924999	0.91	0.197172	0.133742	0.205545
Slc26A2	1.19002	0.829888	0.980091	1.32041	1.29324	0.655646
Slc26A3	0.796608	0.987562	1.21583	1.36788	1.38698	0.987562
Slc26A4	0.8215	1.29804	0.880462	0.644536	0.609768	0.827214
Slc26A5	0.897498	0.982126	1.12037	0.929148	1.49898	0.820162
Slc26A6	1.00675	0.972453	1.0208	1.38482	0.817732	1.14846
Slc26A7	1.16562	0.986985	0.847391	0.674131	1.13375	0.758437
Slc26A8	1.18235	0.98737	0.830276	1.04367	0.801993	0.96705
Slc26A9	0.868518	1.21978	0.911697	0.990773	0.644667	0.874559
Slc26A10	1.17413	1.10312	0.722759	0.947098	0.796412	0.390011
Slc26A11	1.4619	0.686743	0.85136	0.686743	0.845479	0.875295
