# Supplementary material for: Slc26a1 is not essential for spermatogenesis and male fertility in mice
Source: PeerJ. 2023 Dec 15;11:e16558. doi: 10.7717/peerj.16558 (PMC10726749; doi:10.7717/peerj.16558)
Supplement: Supplemental Information 3 [file peerj-11-16558-s003.zip › Bar graph/Figure5-F.xlsx]

## Sheet: Sheet1
Figure5-F:	GC-1 CCK8
	si-NC				si-Slc26a1 1#				si-Slc26a1 2#
0h	0.52	0.513	0.54	0.519	0.489	0.488	0.494	0.506	0.494	0.538	0.493	0.508
24h	0.54	0.585	0.609	0.586	0.536	0.518	0.524	0.543	0.558	0.541	0.551	0.542
48h	0.723	0.8	0.747	0.695	0.651	0.611	0.654	0.548	0.624	0.619	0.612	0.559
72h	1.587	1.405	1.578	1.437	1.342	1.081	1.245	1.446	1.268	1.299	1.047	1.066
96h	2.976	2.886	2.851	2.792	1.431	1.438	1.432	1.335	1.431	1.39	1.461	1.396
