# Supplementary material for: Slc26a1 is not essential for spermatogenesis and male fertility in mice
Source: PeerJ. 2023 Dec 15;11:e16558. doi: 10.7717/peerj.16558 (PMC10726749; doi:10.7717/peerj.16558)
Supplement: Supplemental Information 3 [file peerj-11-16558-s003.zip › Bar graph/Figure5-G.xlsx]

## Sheet: Sheet1
Figure5-G:	GC-2 CCK8
	si-NC				si-Slc26a1 1#				si-Slc26a1 2#
0h	0.475	0.482	0.474	0.481	0.489	0.477	0.473	0.468	0.481	0.471	0.467	0.478
24h	0.509	0.499	0.457	0.488	0.437	0.435	0.452	0.5	0.499	0.482	0.434	0.509
48h	0.702	0.62	0.674	0.626	0.507	0.624	0.616	0.629	0.619	0.544	0.605	0.598
72h	1.888	1.996	1.811	1.927	1.318	1.54	1.312	1.536	1.1	1.113	1.232	1.339
96h	3.521	3.365	3.457	3.702	1.979	2.087	1.95	2.1	1.634	1.728	1.849	1.654
