# Supplementary material for: Slc26a1 is not essential for spermatogenesis and male fertility in mice
Source: PeerJ. 2023 Dec 15;11:e16558. doi: 10.7717/peerj.16558 (PMC10726749; doi:10.7717/peerj.16558)
Supplement: Supplemental Information 3 [file peerj-11-16558-s003.zip › Bar graph/Figure5-L.xlsx]

## Sheet: Sheet1
Figure5-L:	GC-1 Transwell
si-NC	si-Slc26A1 2#	si-Slc26A1 3#
542	242	226
566	259	246
544	287	263
